# Supplementary material for: Field evaluation of anticoccidial efficacy: A novel approach demonstrates reduced efficacy of toltrazuril against ovine Eimeria spp. in Norway
Source: Int J Parasitol Drugs Drug Resist. 2018 May 16;8(2):304–11. doi: 10.1016/j.ijpddr.2018.05.002 (PMC6039322; doi:10.1016/j.ijpddr.2018.05.002)
Supplement: Multimedia component 3 [file mmc3.xlsx]

## Sheet: DATA
Supplementary data 3: Oocyst counts pre- and post-treatment for the 36 farms complying with the sampling protocol.
farmID	lamb	treated	ewe	turnoutdate	date1	count1	multipl1	opg1	date2	count2	multipl2	opg2
1	60061	1	30040	2016-05-15	2016-05-22	88	10	880	2016-05-31	39	5	195
1	60062	0	30040	2016-05-15	2016-05-22	486	5	2430	2016-05-31	99	100	9900
1	60147	1	40058	2016-05-15	2016-05-22	18	5	90	2016-05-31	13	5	65
1	60148	0	40058	2016-05-15	2016-05-22	861	5	4305	2016-05-31	1079	5	5395
1	60132	1	40031	2016-05-15	2016-05-22	7	5	35	2016-05-31	1029	5	5145
1	60133	0	40031	2016-05-15	2016-05-22	3	5	15	2016-05-31	857	5	4285
1	60166	1	40038	2016-05-15	2016-05-22	5	5	25	2016-05-31	6	5	30
1	60167	0	40038	2016-05-15	2016-05-22	140	100	14000	2016-05-31	151	100	15100
1	60168	1	40068	2016-05-15	2016-05-22	652	5	3260	2016-05-31	3	10	30
1	60169	0	40068	2016-05-15	2016-05-22	6	5	30	2016-05-31	250	500	125000
1	60012	1	20073	2016-05-15	2016-05-22	1119	5	5595	2016-05-31	13	5	65
1	60013	0	20073	2016-05-15	2016-05-22	1472	5	7360	2016-05-31	90	5	450
1	60086	1	20072	2016-05-15	2016-05-22	90	5	450	2016-05-31	81	5	405
1	60087	0	20072	2016-05-15	2016-05-22	632	5	3160	2016-05-31	528	5	2640
1	60017	1	20037	2016-05-15	2016-05-22	640	5	3200	2016-05-31	1	5	5
1	60018	0	20037	2016-05-15	2016-05-22	129	5	645	2016-05-31	43	5	215
2	60003	1	40091	2016-05-12	2016-05-19	0	5	0	2016-05-28	374	5	1870
2	60004	0	40091	2016-05-12	2016-05-19	163	5	815	2016-05-28	143	4000	572000
2	60011	1	30227	2016-05-12	2016-05-19	0	5	0	2016-05-28	28	5	140
2	60012	0	30227	2016-05-12	2016-05-19				2016-05-28	101	7000	707000
2	60013	0	40297	2016-05-12	2016-05-19	0	5	0	2016-05-28	601	4000	2404000
2	60014	1	40297	2016-05-12	2016-05-19	1	5	5	2016-05-28	591	100	59100
2	60020	0	30001	2016-05-12	2016-05-19	75	5	375	2016-05-28	470	100	47000
2	60021	1	30001	2016-05-12	2016-05-19	0	5	0	2016-05-28	943	200	188600
2	60028	0	40288	2016-05-12	2016-05-19	7	5	35	2016-05-28	297	4000	1188000
2	60029	1	40288	2016-05-12	2016-05-19	5	5	25	2016-05-28	241	5	1205
2	60049	0	20007	2016-05-12	2016-05-19	0	5	0	2016-05-28	481	100	48100
2	60057	1	20007	2016-05-12	2016-05-19	3	5	15	2016-05-28	114	5	570
2	60063	0	30071	2016-05-12	2016-05-19	0	5	0	2016-05-28	204	4000	816000
2	60064	1	30071	2016-05-12	2016-05-19	0	10	0	2016-05-28	36	5	180
2	60105	1	40278	2016-05-12	2016-05-19	0	5	0	2016-05-28	209	10	2090
2	60106	0	40278	2016-05-12	2016-05-19	0	5	0	2016-05-28	1184	500	592000
3	60148	1	30169	2016-05-31	2016-06-07	275	200	55000	2016-06-17	3	5	15
3	60149	0	30169	2016-05-31	2016-06-07	0	5	0	2016-06-17	154	60	9240
3	60188	1	30257	2016-05-31	2016-06-07	0	5	0	2016-06-17	183	5	915
3	60189	0	30257	2016-05-31	2016-06-07	0	5	0	2016-06-17	240	1000	240000
3	60212	1	50115	2016-05-31	2016-06-07	0	10	0	2016-06-17	12	5	60
3	60213	0	50115	2016-05-31	2016-06-07	0	5	0	2016-06-17	126	5	630
3	60172	1	40002	2016-05-31	2016-06-07	0	10	0	2016-06-17	0	5	0
3	60173	0	40002	2016-05-31	2016-06-07	0	5	0	2016-06-17	253	200	50600
3	60151	1	80118	2016-05-31	2016-06-07	0	5	0	2016-06-17	175	10	1750
3	60152	0	80118	2016-05-31	2016-06-07	0	5	0	2016-06-17	1298	5	6490
3	60168	1	40227	2016-05-31	2016-06-07	0	5	0	2016-06-17	126	200	25200
3	60169	0	40227	2016-05-31	2016-06-07	0	5	0	2016-06-17	581	100	58100
3	60153	1	90157	2016-05-31	2016-06-07	9	10	90	2016-06-17	75	5	375
3	60124	0	90157	2016-05-31	2016-06-07	5	5	25	2016-06-17	144	4000	576000
3	60196	0	50094	2016-05-31	2016-06-07	5	5	25	2016-06-17	133	200	26600
3	60197	1	50094	2016-05-31	2016-06-07	27	5	135	2016-06-17	9	5	45
4	60071	1	20080	2016-04-23	2016-04-30	0	5	0	2016-05-10	252	5	1260
4	60073	0	20080	2016-04-23	2016-04-30	324	500	162000	2016-05-10	234	100	23400
4	60103	1	30201	2016-04-23	2016-04-30	4	10	40	2016-05-10	466	5	2330
4	60104	0	30201	2016-04-23	2016-04-30	0	10	0	2016-05-10	139	1000	139000
4	60079	1	40038	2016-04-23	2016-04-30	0	5	0	2016-05-10	0	10	0
4	60081	0	40038	2016-04-23	2016-04-30	101	5	505	2016-05-10	131	100	13100
4	60090	1	40079	2016-04-23	2016-04-30	7	20	140	2016-05-10	0	5	0
4	60091	0	40079	2016-04-23	2016-04-30	161	100	16100	2016-05-10	202	10	2020
4	60093	1	40082	2016-04-23	2016-04-30	357	10	3570	2016-05-10	90	5	450
4	60094	0	40082	2016-04-23	2016-04-30	0	5	0	2016-05-10	186	100	18600
4	60067	1	50138	2016-04-23	2016-04-30	568	10	5680	2016-05-10	683	5	3415
4	60068	0	50138	2016-04-23	2016-04-30	299	300	89700	2016-05-10	811	100	81100
4	60069	1	50204	2016-04-23	2016-04-30	0	10	0	2016-05-10	27	10	270
4	60070	0	50204	2016-04-23	2016-04-30	292	10	2920	2016-05-10	1	10	10
4	60116	1	50273	2016-04-23	2016-04-30	0	5	0	2016-05-10	11	10	110
4	60117	0	50273	2016-04-23	2016-04-30	0	10	0	2016-05-10	60	5	300
5	60173	0	50190	2016-05-04	2016-05-11	0	10	0	2016-05-19	134	5	670
5	60174	1	50190	2016-05-04	2016-05-11	0	5	0	2016-05-19	24	5	120
5	60192	0	50174	2016-05-04	2016-05-11	1	5	5	2016-05-19	0	5	0
5	60193	1	50174	2016-05-04	2016-05-11	0	5	0	2016-05-19	0	5	0
5	60220	0	50052	2016-05-04	2016-05-11	5	5	25	2016-05-19	0	5	0
5	60221	1	50052	2016-05-04	2016-05-11	0	5	0	2016-05-19	671	200	134200
5	60228	0	50024	2016-05-04	2016-05-11	0	10	0	2016-05-19	2	5	10
5	60229	1	50024	2016-05-04	2016-05-11	120	2000	240000	2016-05-19	748	5	3740
5	60231	0	50076	2016-05-04	2016-05-11	0	5	0	2016-05-19	28	5	140
5	60232	1	50076	2016-05-04	2016-05-11	0	5	0	2016-05-19	8	5	40
5	60233	0	50137	2016-05-04	2016-05-11	4	5	20	2016-05-19	5	5	25
5	60234	1	50137	2016-05-04	2016-05-11	0	5	0	2016-05-19	18	5	90
5	60202	0	50187	2016-05-04	2016-05-11	0	5	0
5	60213	0	50066	2016-05-04	2016-05-11	1	5	5
5	60235	0	50212	2016-05-04	2016-05-11	8	5	40
5	60238	0	50205	2016-05-04	2016-05-11	0	5	0
6	60032	0	40082	2016-04-29	2016-05-06	0	10	0	2016-05-16	249	100	24900
6	60033	1	40082	2016-04-29	2016-05-06	0	5	0	2016-05-16	741	5	3705
6	60021	0	40122	2016-04-29	2016-05-06	1	5	5
6	60023	1	40122	2016-04-29	2016-05-06	122	5	610	2016-05-16	132	300	39600
6	60012	0	40182	2016-04-29	2016-05-06	3	10	30	2016-05-16	183	1000	183000
6	60013	1	40182	2016-04-29	2016-05-06	462	10	4620	2016-05-16	122	100	12200
6	60056	1	40143	2016-04-29	2016-05-06	0	5	0	2016-05-16	364	100	36400
6	60057	0	40143	2016-04-29	2016-05-06	2	10	20	2016-05-16	147	4000	588000
6	60082	1	50020	2016-04-29	2016-05-06	136	4000	544000	2016-05-16	259	100	25900
6	60083	0	50020	2016-04-29	2016-05-06	0	10	0	2016-05-16	128	2000	256000
6	60067	1	10064	2016-04-29	2016-05-06	0	10	0	2016-05-16	13	10	130
6	60068	0	10064	2016-04-29	2016-05-06	1	5	5	2016-05-16	225	4000	900000
6	60069	0	40245	2016-04-29	2016-05-06	0	10	0	2016-05-16	111	4000	444000
6	60070	1	40245	2016-04-29	2016-05-06				2016-05-16	128	3000	384000
6	60063	1	20130	2016-04-29	2016-05-06	0	10	0	2016-05-16	215	10	2150
6	60064	0	20130	2016-04-29	2016-05-06	1	10	10	2016-05-16	182	2000	364000
7	60200	1	10005	2016-05-21	2016-05-28	13	5	65	2016-06-06	25	5	125
7	60002	0	10005	2016-05-21	2016-05-28	81	5	405	2016-06-06	1003	5	5015
7	60202	1	40040	2016-05-21	2016-05-28	89	5	445	2016-06-06	135	5	675
7	60004	0	40040	2016-05-21	2016-05-28	21	5	105	2016-06-06	191	100	19100
7	60209	0	7003	2016-05-21	2016-05-28	43	5	215	2016-06-06	119	100	11900
7	60210	1	7003	2016-05-21	2016-05-28	3	5	15	2016-06-06	140	5	700
7	60213	0	40016	2016-05-21	2016-05-28	16	5	80	2016-06-06	228	200	45600
7	60214	1	40016	2016-05-21	2016-05-28	135	5	675	2016-06-06	19	5	95
7	60014	0	71	2016-05-21	2016-05-28	39	5	195	2016-06-06	2116	5	10580
7	60216	1	71	2016-05-21	2016-05-28	320	10	3200	2016-06-06	92	5	460
7	60017	1	30055	2016-05-21	2016-05-28	152	5	760	2016-06-06	6	5	30
7	60220	0	30055	2016-05-21	2016-05-28	10	5	50	2016-06-06	240	100	24000
7	60019	1	10059	2016-05-21	2016-05-28	7	10	70	2016-06-06	0	5	0
7	60222	0	10059	2016-05-21	2016-05-28	15	5	75	2016-06-06	143	100	14300
7	60049	1	90071	2016-05-21	2016-05-28	169	300	50700	2016-06-06	0	5	0
7	60243	0	90071	2016-05-21	2016-05-28	1	10	10	2016-06-06	570	5	2850
8	60003	1	64	2016-05-19	2016-05-26	0	5	0	2016-06-04	1	5	5
8	60004	0	64	2016-05-19	2016-05-26	298	5	1490	2016-06-04	316	200	63200
8	60011	1	30069	2016-05-19	2016-05-26	0	5	0	2016-06-04	29	5	145
8	60012	0	30069	2016-05-19	2016-05-26	83	5	415	2016-06-04	334	200	66800
8	60013	1	14	2016-05-19	2016-05-26	0	5	0	2016-06-04	91	5	455
8	60014	0	14	2016-05-19	2016-05-26	0	5	0	2016-06-04	236	100	23600
8	60019	1	80004	2016-05-19	2016-05-26	542	5	2710	2016-06-04	496	5	2480
8	60020	0	80004	2016-05-19	2016-05-26	902	5	4510	2016-06-04	270	200	54000
8	60049	1	10100	2016-05-19	2016-05-26	1	5	5	2016-06-04	1	5	5
8	60050	0	10100	2016-05-19	2016-05-26	0	5	0	2016-06-04	327	200	65400
8	60077	1	30139	2016-05-19	2016-05-26	0	5	0	2016-06-04	0	5	0
8	60078	0	30139	2016-05-19	2016-05-26	0	5	0	2016-06-04	1184	5	5920
8	60073	1	53	2016-05-19	2016-05-26	2	5	10	2016-06-04	0	5	0
8	60074	0	53	2016-05-19	2016-05-26	1	5	5	2016-06-04	358	200	71600
8	60107	1	30078	2016-05-19	2016-05-26	0	5	0	2016-06-04	0	5	0
8	60108	0	30078	2016-05-19	2016-05-26	0	5	0	2016-06-04	105	200	21000
9	60061	1	40104	2016-04-18	2016-04-25	0	10	0	2016-05-03	1	10	10
9	60062	0	40104	2016-04-18	2016-04-25	0	10	0	2016-05-03	1	5	5
9	60050	0	40008	2016-04-18	2016-04-25	0	10	0	2016-05-03	1	10	10
9	60051	1	40008	2016-04-18	2016-04-25	0	10	0	2016-05-03	1	10	10
9	60065	0	40083	2016-04-18	2016-04-25	0	10	0	2016-05-03	221	10	2210
9	60066	1	40083	2016-04-18	2016-04-25	0	10	0	2016-05-03	0	5	0
9	60048	0	40110	2016-04-18	2016-04-25				2016-05-03	0	5	0
9	60049	1	40110	2016-04-18	2016-04-25	0	5	0	2016-05-03	0	5	0
9	60063	1	50034	2016-04-18	2016-04-25	0	10	0	2016-05-03	0	5	0
9	60064	0	50034	2016-04-18	2016-04-25	0	5	0	2016-05-03	1371	5	6855
9	60071	1	40047	2016-04-18	2016-04-25	0	10	0	2016-05-03	9	5	45
9	60072	0	40047	2016-04-18	2016-04-25	0	10	0	2016-05-03	556	10	5560
9	60067	1	40211	2016-04-18	2016-04-25	0	10	0	2016-05-03	1	10	10
9	60068	0	40211	2016-04-18	2016-04-25	0	10	0	2016-05-03	1	10	10
9	60056	1	10014	2016-04-18	2016-04-25	0	10	0	2016-05-03	0	10	0
9	60057	0	10014	2016-04-18	2016-04-25	0	5	0	2016-05-03	0	5	0
10	66198	0	55200	2016-05-08	2016-05-15	0	10	0	2016-05-23	149	1000	149000
10	66199	1	55200	2016-05-08	2016-05-15	0	10	0	2016-05-23	261	2000	522000
10	66197	0	44031	2016-05-08	2016-05-15	1	5	5	2016-05-23	330	100	33000
10	66196	1	44031	2016-05-08	2016-05-15	8	5	40	2016-05-23	464	300	139200
10	66070	0	44050	2016-05-08	2016-05-15	0	10	0	2016-05-23	511	100	51100
10	66071	1	44050	2016-05-08	2016-05-15	2	5	10	2016-05-23	211	100	21100
10	66038	0	44100	2016-05-08	2016-05-15	114	300	34200	2016-05-23	412	5	2060
10	66037	1	44100	2016-05-08	2016-05-15	0	10	0	2016-05-23	47	10	470
10	66047	0	44121	2016-05-08	2016-05-15	12	5	60	2016-05-23	104	100	10400
10	66046	1	44121	2016-05-08	2016-05-15	0	10	0	2016-05-23	168	100	16800
10	66068	0	55004	2016-05-08	2016-05-15	0	5	0	2016-05-23	1297	5	6485
10	66067	1	55004	2016-05-08	2016-05-15	2	5	10	2016-05-23	359	5	1795
10	66106	1	55056	2016-05-08	2016-05-15	8	5	40	2016-05-23	189	5	945
10	66107	0	55056	2016-05-08	2016-05-15	0	5	0	2016-05-23	1017	5	5085
10	66103	1	44246	2016-05-08	2016-05-15	39	5	195	2016-05-23	1271	5	6355
10	66104	0	44246	2016-05-08	2016-05-15	0	10	0	2016-05-23	111	300	33300
11	60008	1	30040	2016-05-09	2016-05-16	5	5	25	2016-05-24	45	5	225
11	60009	0	30040	2016-05-09	2016-05-16	4	5	20	2016-05-24	119	100	11900
11	60011	1	30014	2016-05-09	2016-05-16	1	10	10	2016-05-24	245	5	1225
11	60012	0	30014	2016-05-09	2016-05-16	93	5	465	2016-05-24	696	5	3480
11	60013	1	30006	2016-05-09	2016-05-16	3	5	15	2016-05-24	22	5	110
11	60014	0	30006	2016-05-09	2016-05-16	14	5	70	2016-05-24	388	100	38800
11	60022	1	40009	2016-05-09	2016-05-16	39	5	195	2016-05-24	18	5	90
11	60023	0	40009	2016-05-09	2016-05-16	165	5	825	2016-05-24	171	100	17100
11	60024	1	10072	2016-05-09	2016-05-16	43	5	215	2016-05-24	5	5	25
11	60025	0	10072	2016-05-09	2016-05-16	0	5	0	2016-05-24	738	5	3690
11	60049	1	38	2016-05-09	2016-05-16	261	4000	1044000	2016-05-24	63	5	315
11	60050	0	38	2016-05-09	2016-05-16	301	5	1505	2016-05-24	226	100	22600
11	60055	1	28	2016-05-09	2016-05-16	331	200	66200	2016-05-24	14	5	70
11	60056	0	28	2016-05-09	2016-05-16	129	5	645	2016-05-24	125	300	37500
11	60088	1	90020	2016-05-09	2016-05-16	1	5	5	2016-05-24	106	5	530
11	60089	0	90020	2016-05-09	2016-05-16	509	200	101800	2016-05-24	123	100	12300
12	60007	1	50027	2016-05-15	2016-05-23	0	5	0	2016-06-02	1	5	5
12	60008	0	50027	2016-05-15	2016-05-23	1	5	5	2016-06-02	170	1000	170000
12	60009	1	50072	2016-05-15	2016-05-23	892	5	4460	2016-06-02	420	5	2100
12	60010	0	50072	2016-05-15	2016-05-23	2	10	20	2016-06-02	165	200	33000
12	60052	1	40038	2016-05-15	2016-05-23	0	5	0	2016-06-02	402	200	80400
12	60053	0	40038	2016-05-15	2016-05-23	10	5	50	2016-06-02	210	200	42000
12	60087	1	40214	2016-05-15	2016-05-23	1	10	10	2016-06-02	134	5	670
12	60088	0	40214	2016-05-15	2016-05-23	197	200	39400	2016-06-02	160	1000	160000
12	60105	1	30033	2016-05-15	2016-05-23	0	5	0	2016-06-02	184	5	920
12	60106	0	30033	2016-05-15	2016-05-23	594	200	118800	2016-06-02	932	200	186400
12	60113	1	30019	2016-05-15	2016-05-23	127	4000	508000	2016-06-02	9	5	45
12	60114	0	30019	2016-05-15	2016-05-23	0	5	0	2016-06-02	129	4000	516000
12	60172	1	50043	2016-05-15	2016-05-23	0	5	0	2016-06-02	43	5	215
12	60173	0	50043	2016-05-15	2016-05-23	3	5	15	2016-06-02	212	1000	212000
12	60188	1	26	2016-05-15	2016-05-23	1	10	10	2016-06-02	327	5	1635
12	60189	0	26	2016-05-15	2016-05-23	0	5	0	2016-06-02	244	100	24400
13	60079	1	50105	2016-05-26	2016-06-02	319	200	63800	2016-06-13	0	5	0
13	60080	0	50105	2016-05-26	2016-06-02	0	5	0	2016-06-13	173	100	17300
13	60108	1	50024	2016-05-26	2016-06-02	2	5	10	2016-06-13	0	5	0
13	60109	0	50024	2016-05-26	2016-06-02	30	10	300	2016-06-13	244	5	1220
13	60132	1	50163	2016-05-26	2016-06-02	563	5	2815	2016-06-13	0	5	0
13	60135	0	50163	2016-05-26	2016-06-02	0	10	0	2016-06-13	231	1000	231000
13	60144	1	50193	2016-05-26	2016-06-02	0	5	0	2016-06-13	0	5	0
13	60145	0	50193	2016-05-26	2016-06-02	4	5	20	2016-06-13	5	5	25
13	60146	1	50231	2016-05-26	2016-06-02	0	10	0	2016-06-13	2	5	10
13	60147	0	50231	2016-05-26	2016-06-02	0	10	0	2016-06-13	549	4000	2196000
13	60148	1	50233	2016-05-26	2016-06-02	0	5	0	2016-06-13	0	5	0
13	60149	0	50233	2016-05-26	2016-06-02	0	5	0	2016-06-13	23	5	115
13	60154	1	50126	2016-05-26	2016-06-02	151	4000	604000	2016-06-13	1	5	5
13	60155	0	50126	2016-05-26	2016-06-02	43	5	215	2016-06-13	492	5	2460
13	60164	1	50022	2016-05-26	2016-06-02	0	5	0	2016-06-13	0	5	0
13	60165	0	50022	2016-05-26	2016-06-02	0	5	0	2016-06-13	249	100	24900
14	60001	1	64	2016-05-09	2016-05-16	406	5	2030	2016-05-26	1	5	5
14	60002	0	64	2016-05-09	2016-05-16	6	5	30	2016-05-26	58	5	290
14	60031	1	143	2016-05-09	2016-05-16	168	5	840	2016-05-26	0	5	0
14	60032	0	143	2016-05-09	2016-05-16	13	5	65	2016-05-26	83	5	415
14	60191	1	11034	2016-05-09	2016-05-16	10	5	50	2016-05-26	4	5	20
14	60192	0	11034	2016-05-09	2016-05-16	55	5	275	2016-05-26	0	5	0
14	60106	1	30281	2016-05-09	2016-05-16	2	5	10	2016-05-26	0	5	0
14	60107	0	30281	2016-05-09	2016-05-16	148	1000	148000	2016-05-26	103	100	10300
14	60095	1	20020	2016-05-09	2016-05-16	934	5	4670	2016-05-26	0	5	0
14	60096	0	20020	2016-05-09	2016-05-16	83	5	415	2016-05-26	486	100	48600
14	60347	1	262	2016-05-09	2016-05-16	0	5	0	2016-05-26	0	5	0
14	60348	0	262	2016-05-09	2016-05-16	4	5	20	2016-05-26	53	10	530
14	60288	1	90017	2016-05-09	2016-05-16	809	200	161800	2016-05-26	0	5	0
14	60289	0	90017	2016-05-09	2016-05-16	50	5	250	2016-05-26	0	5	0
14	60239	1	19	2016-05-09	2016-05-16	292	5	1460	2016-05-26	0	5	0
14	60240	0	19	2016-05-09	2016-05-16	6	5	30	2016-05-26	419	200	83800
15	60100	1	50039	2016-05-22	2016-05-29	7	5	35	2016-06-07	4	5	20
15	60101	0	50039	2016-05-22	2016-05-29	563	5	2815	2016-06-07	160	100	16000
15	60193	1	40076	2016-05-22	2016-05-29	0	5	0	2016-06-07	0	10	0
15	60194	0	40076	2016-05-22	2016-05-29	3	5	15	2016-06-07	2210	5	11050
15	60212	1	40051	2016-05-22	2016-05-29	0	5	0	2016-06-07	0	5	0
15	60213	0	40051	2016-05-22	2016-05-29	1	5	5	2016-06-07	6	5	30
15	60187	1	50091	2016-05-22	2016-05-29	2	5	10	2016-06-07	0	5	0
15	60188	0	50091	2016-05-22	2016-05-29	7	5	35	2016-06-07	146	300	43800
15	60175	1	40056	2016-05-22	2016-05-29	757	5	3785	2016-06-07	0	5	0
15	60176	0	40056	2016-05-22	2016-05-29	0	5	0	2016-06-07	0	5	0
15	60179	1	40031	2016-05-22	2016-05-29	0	10	0	2016-06-07	0	5	0
15	60180	0	40031	2016-05-22	2016-05-29	1	10	10	2016-06-07
15	60191	1	40138	2016-05-22	2016-05-29	0	5	0	2016-06-07	1	5	5
15	60192	0	40138	2016-05-22	2016-05-29	368	5	1840	2016-06-07	1739	5	8695
15	60089	1	50052	2016-05-22	2016-05-29	73	5	365	2016-06-07	0	10	0
15	60090	0	50052	2016-05-22	2016-05-29	9	5	45	2016-06-07	1	5	5
16	60019	1	10191	2016-04-20	2016-04-27	0	10	0	2016-05-06	1218	5	6090
16	60018	0	10191	2016-04-20	2016-04-27	0	5	0	2016-05-06	128	100	12800
16	60025	0	38	2016-04-20	2016-04-27	6	5	30	2016-05-06	139	100	13900
16	60026	1	38	2016-04-20	2016-04-27	0	5	0	2016-05-06	506	5	2530
16	60039	1	20149	2016-04-20	2016-04-27	0	5	0	2016-05-06
16	60038	0	20149	2016-04-20	2016-04-27	0	5	0	2016-05-06	801	200	160200
16	60040	0	10098	2016-04-20	2016-04-27	0	5	0	2016-05-06	103	5	515
16	60042	1	10098	2016-04-20	2016-04-27	0	5	0	2016-05-06	222	5	1110
16	60050	0	40222	2016-04-20	2016-04-27	0	5	0	2016-05-06	54	5	270
16	60051	1	40222	2016-04-20	2016-04-27	0	10	0	2016-05-06	180	300	54000
16	60020	0	20008	2016-04-20	2016-04-27	0	10	0	2016-05-06	437	10	4370
16	60021	1	20008	2016-04-20	2016-04-27	0	10	0	2016-05-06	22	5	110
16	60054	0	40061	2016-04-20	2016-04-27	0	5	0	2016-05-06	2607	5	13035
16	60055	1	40061	2016-04-20	2016-04-27	0	10	0	2016-05-06	3	5	15
17	61002	1	37005	2016-05-04	2016-05-11	0	5	0	2016-05-22	680	5	3400
17	61003	0	37005	2016-05-04	2016-05-11	0	5	0	2016-05-22	132	1000	132000
17	61026	1	21070	2016-05-04	2016-05-11	0	5	0	2016-05-22	4	5	20
17	61027	0	21070	2016-05-04	2016-05-11	0	5	0	2016-05-22	109	100	10900
17	61031	1	50102	2016-05-04	2016-05-11				2016-05-22	7	5	35
17	61032	0	50102	2016-05-04	2016-05-11	0	5	0	2016-05-22	109	4000	436000
17	61039	1	1028	2016-05-04	2016-05-11	0	5	0	2016-05-22	244	5	1220
17	61041	0	1028	2016-05-04	2016-05-11	0	5	0	2016-05-22	573	5	2865
17	61048	1	11041	2016-05-04	2016-05-11	0	10	0	2016-05-22	212	100	21200
17	61049	0	11041	2016-05-04	2016-05-11	0	5	0	2016-05-22	111	4000	444000
17	61058	1	49050	2016-05-04	2016-05-11	0	10	0	2016-05-22	532	5	2660
17	61059	0	49050	2016-05-04	2016-05-11	0	10	0	2016-05-22	105	4000	420000
17	61074	1	49045	2016-05-04	2016-05-11	0	5	0	2016-05-22	22	5	110
17	61076	1	50036	2016-05-04	2016-05-11	0	5	0	2016-05-22	93	5	465
18	60003	1	40013	2016-05-11	2016-05-18	529	200	105800	2016-05-27	26	5	130
18	60004	0	40013	2016-05-11	2016-05-18	1096	5	5480	2016-05-27	123	100	12300
18	60008	1	40179	2016-05-11	2016-05-18	403	200	80600	2016-05-27	38	5	190
18	60009	0	40179	2016-05-11	2016-05-18	79	5	395	2016-05-27	243	200	48600
18	60011	1	50252	2016-05-11	2016-05-18	230	100	23000	2016-05-27	0	5	0
18	60012	0	50252	2016-05-11	2016-05-18	0	10	0	2016-05-27	179	5	895
18	60013	1	50123	2016-05-11	2016-05-18	0	10	0	2016-05-27	0	5	0
18	60014	0	50123	2016-05-11	2016-05-18	0	5	0	2016-05-27	645	200	129000
18	60015	1	40019	2016-05-11	2016-05-18				2016-05-27	1	5	5
18	60016	0	40019	2016-05-11	2016-05-18	26	5	130	2016-05-27	128	100	12800
18	60027	1	20177	2016-05-11	2016-05-18	128	5	640	2016-05-27	1	5	5
18	60028	0	20177	2016-05-11	2016-05-18	14	5	70	2016-05-27	31	5	155
19	60175	1	30272	2016-05-13	2016-05-20	0	5	0	2016-05-30	0	5	0
19	60176	0	30272	2016-05-13	2016-05-20	20	5	100	2016-05-30	338	5	1690
19	60201	1	20328	2016-05-13	2016-05-20	0	5	0	2016-05-30	0	5	0
19	60202	0	20328	2016-05-13	2016-05-20	2	5	10	2016-05-30	171	5	855
19	60205	1	20331	2016-05-13	2016-05-20	128	5	640	2016-05-30	0	5	0
19	60206	0	20331	2016-05-13	2016-05-20	0	5	0	2016-05-30	9	5	45
19	60224	1	20041	2016-05-13	2016-05-20	0	5	0	2016-05-30	0	5	0
19	60225	0	20041	2016-05-13	2016-05-20	0	5	0	2016-05-30	202	100	20200
19	60240	1	30069	2016-05-13	2016-05-20	0	5	0	2016-05-30	0	5	0
19	60241	0	30069	2016-05-13	2016-05-20	4	5	20	2016-05-30	132	5	660
19	60251	0	30186	2016-05-13	2016-05-20	2	5	10	2016-05-30	13	5	65
19	60252	1	30186	2016-05-13	2016-05-20	0	5	0	2016-05-30	2	5	10
19	60268	0	30022	2016-05-13	2016-05-20	1	5	5	2016-05-30	126	100	12600
19	60269	1	30022	2016-05-13	2016-05-20	0	5	0	2016-05-30	0	5	0
19	60270	1	20223	2016-05-13	2016-05-20	0	5	0	2016-05-30
19	60271	0	20223	2016-05-13	2016-05-20	1	5	5	2016-05-30	44	5	220
20	60524	0	50343	2016-04-29	2016-05-05	0	5	0	2016-05-12	0	5	0
20	60525	1	50343	2016-04-29	2016-05-05	0	5	0	2016-05-12	0	5	0
20	60533	1	40060	2016-04-29	2016-05-05	0	5	0	2016-05-12	834	5	4170
20	60532	0	40060	2016-04-29	2016-05-05	0	5	0	2016-05-12	2	5	10
20	60568	0	90752	2016-04-29	2016-05-05	507	100	50700	2016-05-12	240	10	2400
20	60569	1	90752	2016-04-29	2016-05-05	0	5	0	2016-05-12	0	5	0
20	60521	1	30769	2016-04-29	2016-05-05	0	5	0	2016-05-12	0	5	0
20	60520	0	30769	2016-04-29	2016-05-05	0	5	0	2016-05-12	20	5	100
20	60530	0	11428	2016-04-29	2016-05-05	1811	5	9055	2016-05-12	693	5	3465
20	60531	1	11428	2016-04-29	2016-05-05	379	500	189500	2016-05-12	376	5	1880
20	60590	0	50345	2016-04-29	2016-05-05	1589	200	317800	2016-05-12	400	500	200000
20	60591	1	50345	2016-04-29	2016-05-05	853	200	170600	2016-05-12	0	5	0
20	60542	0	80645	2016-04-29	2016-05-05	293	200	58600	2016-05-12	498	5	2490
20	60543	1	80645	2016-04-29	2016-05-05	2220	300	666000	2016-05-12	0	5	0
20	60546	0	50380	2016-04-29	2016-05-05	0	5	0
20	60547	1	50380	2016-04-29	2016-05-05	0	5	0	2016-05-12	5	10	50
21	60320	1	30050	2016-05-03	2016-05-10	695	5	3475	2016-05-18	0	5	0
21	60321	0	30050	2016-05-03	2016-05-10	107	100	10700	2016-05-18	1461	10	14610
21	60324	1	20023	2016-05-03	2016-05-10	127	4000	508000	2016-05-18	5	3	15
21	60325	0	20023	2016-05-03	2016-05-10	35	5	175	2016-05-18	263	300	78900
21	60326	1	30037	2016-05-03	2016-05-10	122	5	610	2016-05-18	7	5	35
21	60327	0	30037	2016-05-03	2016-05-10				2016-05-18	20	5	100
21	60347	1	30088	2016-05-03	2016-05-10	0	5	0	2016-05-18	0	5	0
21	60348	0	30088	2016-05-03	2016-05-10	357	100	35700	2016-05-18	12	5	60
21	60338	1	30005	2016-05-03	2016-05-10	310	1000	310000	2016-05-18	59	5	295
21	60339	0	30005	2016-05-03	2016-05-10	3	5	15	2016-05-18	525	1	525
21	60334	1	30066	2016-05-03	2016-05-10	0	5	0	2016-05-18	20	5	100
21	60335	0	30066	2016-05-03	2016-05-10	0	10	0	2016-05-18	153	100	15300
21	60354	1	30104	2016-05-03	2016-05-10	0	5	0	2016-05-18	6	5	30
21	60355	0	30104	2016-05-03	2016-05-10	45	5	225	2016-05-18	79	5	395
21	60359	1	30070	2016-05-03	2016-05-10	3	10	30	2016-05-18	112	5	560
21	60358	0	30070	2016-05-03	2016-05-10	0	5	0	2016-05-18	91	7000	637000
22	60205	1	50121	2016-05-06	2016-05-13	519	5	2595	2016-05-21	636	5	3180
22	60206	0	50121	2016-05-06	2016-05-13	2	10	20	2016-05-21	106	100	10600
22	60019	1	27	2016-05-06	2016-05-13	1	5	5	2016-05-21	267	5	1335
22	60020	0	27	2016-05-06	2016-05-13	1838	5	9190	2016-05-21	161	1000	161000
22	60009	1	46	2016-05-06	2016-05-13	2	5	10	2016-05-21	541	200	108200
22	60010	0	46	2016-05-06	2016-05-13	5	5	25	2016-05-21	291	200	58200
22	60207	1	30229	2016-05-06	2016-05-13	0	5	0	2016-05-21	100	100	10000
22	60208	0	30229	2016-05-06	2016-05-13	15	5	75	2016-05-21	209	200	41800
22	60064	1	30116	2016-05-06	2016-05-13	0	10	0	2016-05-21	1033	5	5165
22	60065	0	30116	2016-05-06	2016-05-13	0	5	0	2016-05-21	326	200	65200
22	60059	1	30117	2016-05-06	2016-05-13	0	10	0	2016-05-21	921	5	4605
22	60060	0	30117	2016-05-06	2016-05-13	0	5	0	2016-05-21	136	200	27200
22	60081	1	30095	2016-05-06	2016-05-13	2	5	10	2016-05-21	181	5	905
22	60082	0	30095	2016-05-06	2016-05-13	546	100	54600	2016-05-21	581	5	2905
22	60050	1	10036	2016-05-06	2016-05-13	127	100	12700	2016-05-21	132	200	26400
22	60051	0	10036	2016-05-06	2016-05-13	21	5	105	2016-05-21	482	200	96400
23	60087	0	20002	2016-05-31	2016-06-07	0	5	0	2016-06-15	153	100	15300
23	60086	1	20002	2016-05-31	2016-06-07	0	5	0	2016-06-15	1	5	5
23	60115	0	40139	2016-05-31	2016-06-07	436	200	87200	2016-06-15	293	5	1465
23	60116	1	40139	2016-05-31	2016-06-07	192	4000	768000	2016-06-15	0	5	0
23	60251	0	20020	2016-05-31	2016-06-07	2	5	10	2016-06-15	0	10	0
23	60252	1	20020	2016-05-31	2016-06-07	16	5	80	2016-06-15	0	10	0
23	60261	0	10022	2016-05-31	2016-06-07	0	10	0	2016-06-15	3	5	15
23	60262	1	10022	2016-05-31	2016-06-07	0	5	0	2016-06-15	0	10	0
23	60211	0	40032	2016-05-31	2016-06-07	1	5	5	2016-06-15	136	1000	136000
23	60212	1	40032	2016-05-31	2016-06-07	0	10	0	2016-06-15	0	5	0
23	60092	0	166	2016-05-31	2016-06-07	545	100	54500	2016-06-15	110	100	11000
23	60093	1	166	2016-05-31	2016-06-07	596	5	2980	2016-06-15	42	5	210
23	60185	0	20019	2016-05-31	2016-06-07	8	5	40	2016-06-15	122	100	12200
23	60186	1	20019	2016-05-31	2016-06-07	0	5	0	2016-06-15	2	5	10
23	60136	0	30163	2016-05-31	2016-06-07	407	500	203500	2016-06-15	25	5	125
23	60137	1	30163	2016-05-31	2016-06-07	175	10	1750	2016-06-15	0	5	0
24	60500	1	90011	2016-05-12	2016-05-19	0	5	0	2016-05-28	0	5	0
24	60501	0	90011	2016-05-12	2016-05-19	0	5	0	2016-05-28	240	5	1200
24	60505	1	19	2016-05-12	2016-05-19	0	5	0	2016-05-28	2	5	10
24	60506	0	19	2016-05-12	2016-05-19	0	5	0	2016-05-28	435	5	2175
24	60514	1	129	2016-05-12	2016-05-19	0	5	0	2016-05-28	11	5	55
24	60515	0	129	2016-05-12	2016-05-19	0	5	0	2016-05-28	179	100	17900
24	60527	1	10169	2016-05-12	2016-05-19	0	5	0	2016-05-28	1	5	5
24	60528	0	10169	2016-05-12	2016-05-19	1	5	5	2016-05-28	208	5	1040
24	60621	1	10236	2016-05-12	2016-05-19	0	5	0	2016-05-28	842	5	4210
24	60622	0	10236	2016-05-12	2016-05-19	0	5	0	2016-05-28	399	200	79800
24	60653	1	30209	2016-05-12	2016-05-19	0	10	0	2016-05-28	0	5	0
24	60654	0	30209	2016-05-12	2016-05-19	0	5	0	2016-05-28	176	100	17600
24	60671	1	40010	2016-05-12	2016-05-19	0	5	0	2016-05-28	281	10	2810
24	60722	1	536	2016-05-12	2016-05-19	0	5	0	2016-05-28	0	5	0
24	60723	0	536	2016-05-12	2016-05-19	0	5	0	2016-05-28	120	300	36000
25	60007	1	27	2016-05-06	2016-05-14	0	10	0	2016-05-23	119	100	11900
25	60008	0	27	2016-05-06	2016-05-14	1	5	5	2016-05-23	1234	5	6170
25	60009	1	50025	2016-05-06	2016-05-14	631	10	6310	2016-05-23	17	5	85
25	60010	0	50025	2016-05-06	2016-05-14	118	100	11800	2016-05-23	209	200	41800
25	60015	1	10031	2016-05-06	2016-05-14	1698	5	8490	2016-05-23	5	5	25
25	60016	0	10031	2016-05-06	2016-05-14	7	5	35	2016-05-23	132	100	13200
25	60017	1	50066	2016-05-06	2016-05-14	0	5	0	2016-05-23	860	5	4300
25	60018	0	50066	2016-05-06	2016-05-14	3	5	15	2016-05-23	128	4000	512000
25	60025	1	20027	2016-05-06	2016-05-14	1	10	10	2016-05-23	38	5	190
25	60026	0	20027	2016-05-06	2016-05-14	0	5	0	2016-05-23	133	4000	532000
25	60031	1	50089	2016-05-06	2016-05-14	0	5	0	2016-05-23	564	5	2820
25	60032	0	50089	2016-05-06	2016-05-14	0	5	0	2016-05-23	1106	200	221200
25	60043	1	50047	2016-05-06	2016-05-14	1	10	10	2016-05-23	34	5	170
25	60044	0	50047	2016-05-06	2016-05-14	0	5	0	2016-05-23	118	4000	472000
26	60013	1	30103	2016-05-23	2016-05-30	18	5	90	2016-06-09	0	5	0
26	66014	0	30103	2016-05-23	2016-05-30	0	5	0	2016-06-09	322	10	3220
26	60088	1	40236	2016-05-23	2016-05-30	0	5	0	2016-06-09	1	5	5
26	60089	0	40236	2016-05-23	2016-05-30	0	5	0	2016-06-09	253	4000	1012000
26	60027	1	40171	2016-05-23	2016-05-30	35	5	175	2016-06-09	0	5	0
26	60028	0	40171	2016-05-23	2016-05-30	0	5	0	2016-06-09	258	100	25800
26	60003	1	40246	2016-05-23	2016-05-30	0	5	0	2016-06-09	0	5	0
26	60004	0	40246	2016-05-23	2016-05-30	19	5	95	2016-06-09	446	200	89200
26	60097	1	40083	2016-05-23	2016-05-30	199	200	39800	2016-06-09	0	5	0
26	60098	0	40083	2016-05-23	2016-05-30	125	5	625	2016-06-09	298	100	29800
26	60063	1	10099	2016-05-23	2016-05-30	0	5	0	2016-06-09	14	5	70
26	60064	0	10099	2016-05-23	2016-05-30	204	5	1020	2016-06-09	145	60	8700
26	60001	1	40181	2016-05-23	2016-05-30	161	100	16100	2016-06-09	0	5	0
26	60002	0	40181	2016-05-23	2016-05-30	399	200	79800	2016-06-09	261	100	26100
26	60072	1	20222	2016-05-23	2016-05-30	133	10	1330	2016-06-09	0	5	0
26	60073	0	20222	2016-05-23	2016-05-30	0	5	0	2016-06-09	152	4000	608000
27	66069	0	49	2016-05-30	2016-06-06	1103	5	5515	2016-06-14	306	100	30600
27	66070	1	49	2016-05-30	2016-06-06	174	200	34800	2016-06-14	178	5	890
27	66190	1	20201	2016-05-30	2016-06-06	198	200	39600	2016-06-14	0	5	0
27	66191	0	20201	2016-05-30	2016-06-06	73	10	730	2016-06-14	100	4000	400000
27	66206	1	10212	2016-05-30	2016-06-06	731	10	7310	2016-06-14	391	5	1955
27	66207	0	10212	2016-05-30	2016-06-06	226	10	2260	2016-06-14	156	100	15600
27	66208	1	20199	2016-05-30	2016-06-06	533	200	106600	2016-06-14	0	5	0
27	66209	0	20199	2016-05-30	2016-06-06	413	5	2065	2016-06-14	259	4000	1036000
27	66215	0	30265	2016-05-30	2016-06-06	123	5	615	2016-06-14	136	100	13600
27	66216	1	30265	2016-05-30	2016-06-06	0	5	0	2016-06-14	940	5	4700
27	66231	0	30273	2016-05-30	2016-06-06	243	5	1215	2016-06-14	348	200	69600
27	66232	1	30273	2016-05-30	2016-06-06	0	5	0	2016-06-14	10	5	50
27	66240	1	20249	2016-05-30	2016-06-06	193	10	1930	2016-06-14	0	5	0
27	66241	0	20249	2016-05-30	2016-06-06	129	300	38700	2016-06-14	350	100	35000
27	66262	1	44225	2016-05-30	2016-06-06	183	10	1830	2016-06-14	80	5	400
27	66263	0	44225	2016-05-30	2016-06-06	249	5	1245	2016-06-14	82	5	410
28	60194	1	40144	2016-05-11	2016-05-18	0	10	0	2016-05-29	1220	5	6100
28	60195	0	40144	2016-05-11	2016-05-18	0	10	0	2016-05-29	178	1000	178000
28	60099	1	50317	2016-05-11	2016-05-18	6	5	30	2016-05-29	494	200	98800
28	60100	0	50317	2016-05-11	2016-05-18	1	10	10	2016-05-29	668	200	133600
28	60215	1	40452	2016-05-11	2016-05-18	4	10	40	2016-05-29	257	100	25700
28	60216	0	40452	2016-05-11	2016-05-18	2	10	20	2016-05-29	301	1000	301000
28	60268	1	40074	2016-05-11	2016-05-18	0	10	0	2016-05-29	652	5	3260
28	60269	0	40074	2016-05-11	2016-05-18	291	5	1455	2016-05-29	644	200	128800
28	60270	1	40252	2016-05-11	2016-05-18	437	100	43700	2016-05-29	688	5	3440
28	60271	0	40252	2016-05-11	2016-05-18	8	10	80	2016-05-29	159	4000	636000
28	60221	1	22209	2016-05-11	2016-05-18	0	5	0	2016-05-29	101	100	10100
28	60222	0	22209	2016-05-11	2016-05-18	0	5	0	2016-05-29	328	1000	328000
29	60268	1	20203	2016-05-05	2016-05-13	25	5	125	2016-05-23	156	100	15600
29	60269	0	20203	2016-05-05	2016-05-13	523	200	104600	2016-05-23	234	200	46800
29	60106	0	20333	2016-05-05	2016-05-13	144	100	14400	2016-05-23	611	200	122200
29	60105	1	20333	2016-05-05	2016-05-13	3	10	30	2016-05-23	219	200	43800
29	60252	1	20390	2016-05-05	2016-05-13	348	5	1740	2016-05-23	204	100	20400
29	60253	0	20390	2016-05-05	2016-05-13	18	5	90	2016-05-23	138	100	13800
29	60009	0	10363	2016-05-05	2016-05-13	1300	5	6500	2016-05-24	276	100	27600
29	60008	1	10363	2016-05-05	2016-05-13	211	100	21100	2016-05-24	292	200	58400
29	60169	1	90161	2016-05-05	2016-05-13	1	5	5	2016-05-23	106	100	10600
29	60170	0	90161	2016-05-05	2016-05-13	751	5	3755	2016-05-23	467	200	93400
29	60270	1	90302	2016-05-05	2016-05-13	165	4000	660000	2016-05-24	279	100	27900
29	60271	0	90302	2016-05-05	2016-05-13	57	5	285	2016-05-24	214	100	21400
29	60171	1	30308	2016-05-05	2016-05-13	8	5	40	2016-05-24	404	5	2020
29	60172	0	30308	2016-05-05	2016-05-13	0	5	0	2016-05-24	117	4000	468000
29	60101	1	169	2016-05-05	2016-05-13	10	5	50	2016-05-23
29	60103	0	169	2016-05-05	2016-05-13	0	5	0	2016-05-23	342	100	34200
30	66164	0	11110	2016-05-08	2016-05-15	664	10	6640	2016-05-23	196	300	58800
30	66165	1	11110	2016-05-08	2016-05-15	0	10	0	2016-05-23	92	5	460
30	66099	0	22063	2016-05-08	2016-05-15	607	1000	607000	2016-05-23	103	5	515
30	66100	1	22063	2016-05-08	2016-05-15	113	4000	452000	2016-05-23	6	5	30
30	66108	0	33010	2016-05-08	2016-05-15	185	100	18500	2016-05-23	157	100	15700
30	66109	1	33010	2016-05-08	2016-05-15	217	1000	217000	2016-05-23	1260	5	6300
30	66096	0	33050	2016-05-08	2016-05-15	510	5	2550	2016-05-23	504	100	50400
30	66097	1	33050	2016-05-08	2016-05-15	134	100	13400	2016-05-23	737	5	3685
30	66094	0	33102	2016-05-08	2016-05-15	0	5	0	2016-05-23	1735	10	17350
30	66095	1	33102	2016-05-08	2016-05-15	132	4000	528000	2016-05-23	108	100	10800
30	66045	0	44005	2016-05-08	2016-05-15	847	200	169400	2016-05-23	259	5	1295
30	66046	1	44005	2016-05-08	2016-05-15	1693	5	8465	2016-05-23	46	5	230
30	66114	0	44058	2016-05-08	2016-05-15	559	100	55900	2016-05-23	115	300	34500
30	66115	1	44058	2016-05-08	2016-05-15	218	2000	436000	2016-05-23	38	5	190
30	66079	0	44145	2016-05-08	2016-05-15	129	4000	516000	2016-05-23	141	300	42300
30	66080	1	44145	2016-05-08	2016-05-15	122	100	12200	2016-05-23	187	5	935
31	60051	1	50078	2016-05-22	2016-05-30	276	5	1380	2016-06-07	25	5	125
31	60052	0	50078	2016-05-22	2016-05-30	211	5	1055	2016-06-07	159	200	31800
31	60236	0	50222	2016-05-22	2016-05-30	472	200	94400	2016-06-07	187	2000	374000
31	60235	1	50222	2016-05-22	2016-05-30	358	10	3580	2016-06-07	0	5	0
31	60002	1	50009	2016-05-22	2016-05-30	1141	200	228200	2016-06-07	118	5	590
31	60003	0	50009	2016-05-22	2016-05-30	130	200	26000	2016-06-07
31	60084	0	20006	2016-05-22	2016-05-30	70	5	350	2016-06-08	210	200	42000
31	60083	1	20006	2016-05-22	2016-05-30	142	100	14200	2016-06-08	0	5	0
31	60049	1	20049	2016-05-22	2016-05-30	57	5	285	2016-06-08	241	5	1205
31	60050	0	20049	2016-05-22	2016-05-30	447	5	2235	2016-06-08	374	5	1870
31	60039	1	40051	2016-05-22	2016-05-30	71	5	355	2016-06-08	1159	5	5795
31	60040	0	40051	2016-05-22	2016-05-30	733	5	3665	2016-06-08	34	5	170
31	60030	1	90079	2016-05-22	2016-05-30	14	5	70	2016-06-08
31	60031	0	90079	2016-05-22	2016-05-30	81	5	405	2016-06-08
31	60060	1	68	2016-05-22	2016-05-30	114	100	11400	2016-06-08	199	200	39800
31	60061	0	68	2016-05-22	2016-05-30	181	4000	724000	2016-06-08	160	100	16000
32	66117	1	44115	2016-05-24	2016-05-31	0	5	0	2016-06-08	2	5	10
32	66118	0	44115	2016-05-24	2016-05-31	280	5	1400	2016-06-08	103	100	10300
32	66139	1	44190	2016-05-24	2016-05-31	1	5	5	2016-06-08	1	5	5
32	66140	0	44190	2016-05-24	2016-05-31	1	5	5	2016-06-08	111	60	6660
32	66141	1	33053	2016-05-24	2016-05-31	563	5	2815	2016-06-08	3	5	15
32	66142	0	33053	2016-05-24	2016-05-31	33	5	165	2016-06-08	103	100	10300
32	66169	1	33174	2016-05-24	2016-05-31	19	10	190	2016-06-08	2	5	10
32	66170	0	33174	2016-05-24	2016-05-31	303	300	90900	2016-06-08	270	100	27000
32	66171	1	33187	2016-05-24	2016-05-31	2	5	10	2016-06-08	2	5	10
32	66172	0	33187	2016-05-24	2016-05-31	1	5	5	2016-06-08	10	5	50
32	66215	1	22064	2016-05-24	2016-05-31				2016-06-08	0	5	0
32	66216	0	22064	2016-05-24	2016-05-31	1	5	5	2016-06-08	238	5	1190
32	66229	1	44106	2016-05-24	2016-05-31	0	5	0	2016-06-08	0	5	0
32	66230	0	44106	2016-05-24	2016-05-31	1	5	5	2016-06-08	887	5	4435
32	66749	1	22663	2016-05-24	2016-05-31	1	5	5	2016-06-08	8	5	40
32	66750	0	22663	2016-05-24	2016-05-31	0	5	0	2016-06-08	556	5	2780
33	66392	1	11082	2016-06-07	2016-06-14	107	100	10700	2016-06-22	142	60	8520
33	66393	0	11082	2016-06-07	2016-06-14	765	5	3825	2016-06-22	171	4000	684000
33	66389	1	22201	2016-06-07	2016-06-14	254	5	1270	2016-06-22	1124	5	5620
33	66390	0	22201	2016-06-07	2016-06-14	1051	5	5255	2016-06-22	495	200	99000
33	66498	1	22483	2016-06-07	2016-06-14	312	1000	312000	2016-06-22	41	5	205
33	66499	0	22483	2016-06-07	2016-06-14	200	1000	200000	2016-06-22	163	60	9780
33	66534	1	33096	2016-06-07	2016-06-14	126	100	12600	2016-06-22	399	5	1995
33	66535	0	33096	2016-06-07	2016-06-14	40	5	200	2016-06-22	180	100	18000
33	66395	1	33509	2016-06-07	2016-06-14	277	5	1385	2016-06-22	140	60	8400
33	66396	0	33509	2016-06-07	2016-06-14	207	100	20700	2016-06-22	491	200	98200
33	66418	1	33394	2016-06-07	2016-06-14	749	5	3745	2016-06-22	440	5	2200
33	66419	0	33394	2016-06-07	2016-06-14	263	100	26300	2016-06-22	617	200	123400
33	66306	1	55132	2016-06-07	2016-06-14	127	100	12700	2016-06-22	5	5	25
33	66307	0	55132	2016-06-07	2016-06-14	351	200	70200	2016-06-22	136	100	13600
33	66522	1	55576	2016-06-07	2016-06-14	413	200	82600	2016-06-22	325	5	1625
33	66523	0	55576	2016-06-07	2016-06-14	139	100	13900	2016-06-22	422	200	84400
34	60410	1	50441	2016-05-22	2016-05-30	492	5	2460	2016-06-07	410	200	82000
34	60411	0	50441	2016-05-22	2016-05-30	168	5	840	2016-06-07	161	60	9660
34	60003	1	50035	2016-05-22	2016-05-30	351	200	70200	2016-06-07	209	5	1045
34	60004	0	50035	2016-05-22	2016-05-30	22	5	110	2016-06-07	109	1000	109000
34	60005	1	50037	2016-05-22	2016-05-30	97	5	485	2016-06-07	8	5	40
34	60006	0	50037	2016-05-22	2016-05-30	9	5	45	2016-06-07	201	5	1005
34	60083	1	40047	2016-05-22	2016-05-30	3	5	15	2016-06-07	20	5	100
34	60084	0	40047	2016-05-22	2016-05-30	41	5	205	2016-06-07	121	60	7260
34	60403	1	40341	2016-05-22	2016-05-30	545	5	2725	2016-06-07	14	5	70
34	60404	0	40341	2016-05-22	2016-05-30	207	5	1035	2016-06-07	326	200	65200
34	60444	1	50470	2016-05-22	2016-05-30	8	5	40	2016-06-07	0	5	0
34	60445	0	50470	2016-05-22	2016-05-30	123	100	12300	2016-06-07	994	5	4970
34	60473	0	50411	2016-05-22	2016-05-30	1	5	5	2016-06-07	102	100	10200
34	60474	1	50411	2016-05-22	2016-05-30	34	5	170	2016-06-07	1	5	5
34	60424	0	50410	2016-05-22	2016-05-30	265	200	53000	2016-06-07	138	100	13800
34	60425	1	50410	2016-05-22	2016-05-30	356	200	71200	2016-06-07	100	5	500
35	66239	1	44300	2016-05-11	2016-05-18	0	10	0	2016-05-26	148	300	44400
35	66240	0	44300	2016-05-11	2016-05-18	0	10	0	2016-05-26	367	200	73400
35	66241	1	55094	2016-05-11	2016-05-18	0	5	0	2016-05-26	343	200	68600
35	66242	0	55094	2016-05-11	2016-05-18	14	10	140	2016-05-26	1358	200	271600
35	66243	1	22144	2016-05-11	2016-05-18	0	10	0	2016-05-26	233	200	46600
35	66244	0	22144	2016-05-11	2016-05-18	0	10	0	2016-05-26	198	10	1980
35	66248	1	55226	2016-05-11	2016-05-18	0	10	0	2016-05-26	27	5	135
35	66249	0	55226	2016-05-11	2016-05-18	0	10	0	2016-05-26	45	5	225
35	66250	1	55234	2016-05-11	2016-05-18	0	5	0	2016-05-26	7	5	35
35	66251	0	55234	2016-05-11	2016-05-18	0	5	0	2016-05-26	0	5	0
35	66259	1	55108	2016-05-11	2016-05-18	0	10	0	2016-05-26	3	5	15
35	66260	0	55108	2016-05-11	2016-05-18	0	10	0	2016-05-26	101	100	10100
35	66261	1	55150	2016-05-11	2016-05-18	1	10	10	2016-05-26	99	5	495
35	66262	0	55150	2016-05-11	2016-05-18	0	5	0	2016-05-26	102	100	10200
36	60112	1	30168	2016-05-18	2016-05-26	2	10	20	2016-06-05	4	5	20
36	60113	0	30168	2016-05-18	2016-05-26	339	100	33900	2016-06-05	136	100	13600
36	60170	1	50282	2016-05-18	2016-05-26	3	5	15	2016-06-05	585	5	2925
36	60171	0	50282	2016-05-18	2016-05-26	9	5	45	2016-06-05	119	100	11900
36	60192	1	40076	2016-05-18	2016-05-26	0	5	0	2016-06-05	55	5	275
36	60193	0	40076	2016-05-18	2016-05-26	70	5	350	2016-06-05	127	1000	127000
36	60208	1	30219	2016-05-18	2016-05-26	0	10	0	2016-06-05	1	5	5
36	60209	0	30219	2016-05-18	2016-05-26	0	10	0	2016-06-05	201	4000	804000
36	60210	1	10113	2016-05-18	2016-05-26	0	10	0	2016-06-05	252	100	25200
36	60211	0	10113	2016-05-18	2016-05-26	0	5	0	2016-06-05	313	200	62600
36	60218	1	40086	2016-05-18	2016-05-26	4	5	20	2016-06-05	0	5	0
36	60219	0	40086	2016-05-18	2016-05-26	0	5	0	2016-06-05	107	1000	107000
36	60242	1	20036	2016-05-18	2016-05-26	0	5	0	2016-06-05	21	5	105
36	60243	0	20036	2016-05-18	2016-05-26	0	5	0	2016-06-05	722	200	144400
36	60282	1	40067	2016-05-18	2016-05-26	0	5	0	2016-06-05	12	10	120
36	60283	0	40067	2016-05-18	2016-05-26	0	5	0	2016-06-05	348	100	34800

## Sheet: Explanation
Coulumn name	Explanation
farmID	Anonumous farmID
lamb	Individual eartag of lamb in each flock
treated	1= treated, 0=control
ewe	Eartag mother, identifies twins within a flock
turnoutdate	Date of turnout
date1	Date Sample 1 and treatment
count1	Number of oocysts counted Sample 1
mulitpl1	Multiplication factor to calculate OPG Sample 1
opg1	Oocyst per gram (OPG) Sample 1
date2	Date Sample 2
count2	Number of oocysts counted Sample 2
mulitpl2	Multiplication factor to calculate OPG Sample 2
opg2	Oocyst per gram (OPG) Sample 2
